# Supplementary material for: Nitrendipine-Treatment Increases Cork Spot Disorder Incidence in Pear ‘Akituki’ (Pyrus pyrifolia Nakai.) by Altering Calcium Distribution Inside the Fruit
Source: Plants (Basel). 2021 May 17;10(5):994. doi: 10.3390/plants10050994 (PMC8155913; doi:10.3390/plants10050994)
Supplement: Supplementary file 1 [file plants-10-00994-s001.zip]

Archive with 1 entries (1 files):
- plants-1182547-supplementary.pdf
